# Supplementary material for: Inhibition of Adult Neurogenesis in Male Mice after Repeated Exposure to Paracetamol Overdose
Source: Int J Mol Sci. 2024 Feb 6;25(4):1964. doi: 10.3390/ijms25041964 (PMC10888347; doi:10.3390/ijms25041964)
Supplement: Supplementary file 1 [file ijms-25-01964-s001.zip]

Archive with 1 entries (1 files):
- ijms-2813760-supplementary.pdf
